# Supplementary material for: Clinicopathological characterization of enteric glia in colorectal cancer: Insights from a population-based cohort
Source: J Neuropathol Exp Neurol. 2025 Jun 28;84(10):892–901. doi: 10.1093/jnen/nlaf067 (PMC12456883; doi:10.1093/jnen/nlaf067)
Supplement: nlaf067_Supplementary_Data [file nlaf067_supplementary_data.zip]

Archive with 1 entries (1 files):
- Supplemental Table.docx
